# Supplementary material for: Evaluation of a Pediatric Obesity Management Toolkit for Health Care Professionals: A Quasi-Experimental Study
Source: Int J Environ Res Public Health. 2021 Jul 16;18(14):7568. doi: 10.3390/ijerph18147568 (PMC8306158; doi:10.3390/ijerph18147568)
Supplement: Supplementary file 1 [file ijerph-18-07568-s001.zip]

Archive with 1 entries (1 files):
- ijerph-1273494-supplementary.pdf
